# Supplementary material for: Odorant-binding proteins (OBPs) in Ceratitis capitata Wiedemann (Diptera: Tephritidae): integrative analysis of a multigene family
Source: J Insect Sci. 2025 Oct 21;25(5):ieaf088. doi: 10.1093/jisesa/ieaf088 (PMC12539182; doi:10.1093/jisesa/ieaf088)
Supplement: ieaf088_Supplementary_Data [file ieaf088_supplementary_data.xls]

## Sheet: S Table S1
Supplementary Table S1. Species and sequences used in the phylogenetic analysis of Tephritidae and OBP classification
OBP	Acces Number	Description	Classification
OBP83a-like	A0A0N6WBR5	ZtauOBP2b	Classical
	A0A0N7BB71	ZtauOBP2a	Classical
	XP_028901212	ZcucGOBP83a iso1	Classical
	A0A1D6Y6I8	ZtauOBP83a-like	Classical
	A0A6M9U0E5	ZtauOBP83b	Classical
	XP_011191662	ZcucGOBP83a iso2	Classical
	XP_011212472	BdorGOBP83a	Classical
	XP_014090557	BoleGOBP83a iso1	Classical
	XP_036213260	BoleGOBP83a iso2	Classical
	XP_053950847	AludGOBP83a-like	Classical
	XP_054743632	AoblGOBP83a-like	Classical
OBP83a	A0A1D6Y6L0	ZtauOBP26	Classical
OBP69a	A0A6M9TZS3	ZtauOBP69a	Classical
	XP_054086319	ZcucGOBP69a	Classical
	XP_011201434	BdorGOBP69a	Classical
	XP_014088831	BoleGOBP69a	Classical
	XP_036338127	RpomGOBP69a	Classical
	XP_053953591	AludGOBP69a	Classical
	XP_054733228	AoblGOBP69a	Classical
OBP56c	A0A6M9U0N2	ZtauOBP56c	Classical
OBP47a	XP_011187314	ZcucGOBP56a	Classical
OBP56d	A0A172BZK9	ZtauOBP56d-like	Classical
	XP_011180835	ZcucGOBP56d	Classical
	XP_011197299	BdorGOBP56d iso1	Classical
	XP_049309707	BdorGOBP56d iso2	Classical
	XP_011197302	BdorGOBP56d iso3	Classical
	XP_011197300	BdorGOBP56d	Classical
	XP_014102039	BoleGOBP56d	Classical
	AOW41543	AfraOBP56d-2p	Classical
	XP_053963848	AludGOBP56d-like1	Classical
	XP_054738628	AoblGOBP56d-like1	Classical
	AOW41558	AfraOBP56d-1p	Classical
	XP_053965339	AludGOBP56d-like2	Classical
	XP_054738204	AoblGOBP56d-like2	Classical
	XP_054740214	AoblGOBP56d-like3	Classical
	XP_036334579	RpomGOBP56d-1	Classical
	XP_036334580	RpomGOBP56d-2	Classical
OBP56e	XP_011180837	ZcucGOBP56d	Classical
	XP_011197297	BdorGOBP56d	Classical
	XP_036230479	BoleGOBP56d	Classical
-	XP_011180828	ZcucGOBP56d	Classical
	XP_011209039	BdorGOBP56h	Classical
	XP_014102006	BoleGOBP56h	Classical
	XP_053964350	AludGOBP56d-like	Classical
	XP_054737981	AoblGOBP56h-like	Classical
OBP56g	A0A1D6Y6I9	ZtauOBP56h	Classical
	XP_011180830	ZcucGOBP56h	Classical
	A0A6M9TZR9	ZtauOBP56g	Classical
	XP_011197305	BdorGOBP56h	Classical
	XP_014102103	BoleGOBP56h	Classical
	XP_036334578	RpomGOBP56h	Classical
	AOW41545	AfraOBP56h-2p	Classical
	XP_053963558	AludGOBP56h-like	Classical
	XP_054738817	AoblGOBP56h-like	Classical
OBP56h1	A0A1D6Y6J2	ZtauOBP56h-like	Classical
	A0A6M9TZZ3	ZtauOBP56h	Classical
	XP_011180831	ZcucGOBP56h	Classical
	XP_014102098	BoleGOBP56h	Classical
	XP_011197304	BdorGOBP56h	Classical
	AOW41544	AfraOBP56h-1p	Classical
	XP_053965526	AludGOBP56h-like	Classical
	XP_054739204	AoblGOBP56h-like	Classical
	XP_036334577	RpomGOBP56h-1	Classical
	XP_036334676	RpomGOBP56h-p1	Classical
	XP_036334679	RpomGOBP56h-2	Classical
	XP_036347279	RpomGOBP56h-p2	Classical
OBP56h2	XP_011180911	ZcucGOBP56h-like1	Classical
	XP_011209038	BdorGOBP56h	Classical
	XP_054089111	ZcucGOBP56h-like2	Classical
OBP19a	A0A1D6Y6I2	ZtauOBP19d-like	Classical
	A0A6M9TZQ0	ZtauOBP19a	Classical
	XP_011187212	ZcucGOBP19a	Classical
	XP_049311678	BdorGOBP19a	Classical
	XP_036338557	RpomGOBP19a	Classical
	XP_053951184	AludGOBP19a-like	Classical
	XP_054729013	AoblGOBP19a-like	Classical
OBP19a-like	A0A1D6Y6J3	ZtauOBP19a	Classical
	XP_011187213	ZcucGOBP19a	Classical
	XP_014096691	BoleGOBP19a	Classical
	XP_049311676	BdorGOBP19a	Classical
	AOW41537	AfraOBP19a-p	Classical
	XP_053951183	AludGOBP19a-like	Classical
	XP_054728757	AoblGOBP19a	Classical
	XP_036338558	RpomGOBP19a	Classical
OBPlush	A0A1D6Y6J6	ZtauOBPlush	Classical
	XP_011176687	ZcucGOBPlush	Classical
	XP_011208040	BdorGOBPlush	Classical
	XP_014089270	BoleGOBPlush	Classical
	XP_036325671	RpomGOBPlush iso1	Classical
	XP_036325672	RpomGOBPlush iso2	Classical
	XP_036325674	RpomGOBPlush iso3	Classical
	XP_053955006	AludGOBPlush	Classical
	XP_054734908	AoblGOBPlush iso1	Classical
	XP_054734910	AoblGOBPlush iso2	Classical
OBP57c	A0A1D6Y6J5	ZtauOBP57c-1	Classical
	A0A6M9U018	ZtauOBP57c-2	Classical
	XP_011185378	ZcucGOBP57c	Classical
	XP_014091324	BoleGOBP57c	Classical
	XP_049309321	BdorGOBP57c	Classical
	AOW41546	AfraOBP57c-p	Classical
	XP_053963279	AludGOBP57c	Classical
	XP_054739266	AoblGOBP57c	Classical
	XP_036334119	RpomGOBP57c	Classical
OBP19d-like	A0A172BZK8	ZtauOBP19d	Classical
	A0A6M9TZR3	ZtauOBP19d-2	Classical
	XP_011187246	ZcucGOBP19d	Classical
	A0A1D6Y6H8	ZtauOBP19d-like	Classical
	XP_011187242	ZcucGOBP19d iso1	Classical
	XP_054087251	ZcucGOBP19d-iso2	Classical
	A0A6M9TZX7	ZtauOBP19d-3	Classical
	XP_011211346	BdorGOBP19d	Classical
	XP_036341355	RpomGOBP28a iso1	Classical
	XP_036341361	RpomGOBP28a iso2	Classical
	XP_053947971	AludGOBP19d-like	Classical
	XP_054730218	AoblGOBP19d-like1	Classical
	XP_053949363	AludGOBP28a-like	Classical
	XP_054729322	AoblGOBP19d-like2	Classical
	XP_053951176	AludGOBP19d-like iso3	Classical
	XP_053951177	AludGOBP28a-like iso2	Classical
	XP_054728369	AoblGOBP19d-like	Classical
OBP19d	A0A1D6Y6I6	ZtauOBP19d-like	Classical
	XP_011187241	ZcucGOBP19d iso1	Classical
	XP_011187244	ZcucGOBP19d iso2	Classical
	XP_011211361	BdorGOBP19d	Classical
	XP_036341354	RpomGOBP19d iso1	Classical
	XP_036341363	RpomGOBP19d iso2	Classical
	XP_053951178	AludGOBP19d-like	Classical
	XP_054729483	AoblGOBP19d-like	Classical
OBP28a	A0A1D6Y6H0	ZtauOBP28a-like	Classical
	XP_011193147	ZcucGOBP28a	Classical
	XP_011198820	BdorGOBP28a	Classical
	XP_049311677	BdorGOBP28a-like	Classical
	XP_014095310	BoleGOBP28a	Classical
	XP_036338561	RpomGOBP28a	Classical
	XP_053947989	AludGOBP28a-like	Classical
	XP_053947990	AludGOBP28a-like	Classical
	XP_054729476	AoblGOBP28a-like	Classical
OBP19b-like	A0A1D6Y6I0	ZtauOBP19d-like	Classical
	A0A6M9U0B7	ZtauOBP19b2	Classical
	XP_011187239	ZcucGOBP19d-like iso1	Classical
	XP_011187240	ZcucGOBP19d-like iso2	Classical
	XP_011211373	BdorGOBP19d	Classical
	XP_014090156	BoleGOBP19d	Classical
	AOW41539	AfraOBP19d-p	Classical
	XP_054728756	AoblGOBP19d-like	Classical
	XP_053951175	AludGOBP19d-like	Classical
	XP_036339672	RpomGOBP19d	Classical
	XP_036339673	RpomGOBP19d	Classical
OBP19b	A0A6M9TZP0	ZtauOBP19b	Classical
	AOW41555	AfraOBP19b-p	Classical
	CcapOBP19b_Trinity	CcapOBP19b	Classical
OBP56b-like	A0A1D6Y6J0	ZtauOBP56a-like	Classical
	A0A6M9U0D6	ZtauOBP56a	Classical
	XP_028895439	ZcucGOBP56a-like	Classical
	XP_011180838	ZcucGOBP56a	Classical
	XP_019844410	BdorGOBP56a-like	Classical
	XP_019844411	BdorGOBP56a	Classical
	XP_014102105	BoleGOBP56a iso1	Classical
	XP_014102109	BoleGOBP56a iso2	Classical
	XP_036333621	RpomGOBP56a iso1	Classical
	XP_036333622	RpomGOBP56a iso2	Classical
	XP_053963636	AludGOBP56a-like 1	Classical
	XP_054739100	AoblGOBP56a-like 1	Classical
	XP_053963846	AludGOBP56a-like 2	Classical
	XP_054739188	AoblGOBP56a-like 2	Classical
OBP56b	XP_011197298	BdorGOBP69a	Classical
	XP_014102090	BoleGOBP56a	Classical
OBP19c	A0A6M9U0M0	ZtauOBP19c	Classical
	XP_011187219	ZcucGOBP19d	Classical
	XP_011198811	BdorGOBP19d	Classical
	XP_014100435	BoleGOBP19d	Classical
	AOW41538	AfraOBP19c-p	Classical
	XP_053947985	AludGOBP19d	Classical
	XP_054728790	AoblGOBP19d	Classical
	XP_036338555	RpomGOBP19d	Classical
OBP44a	A0A172BZK6	ZtauOBP99a	Classical
	XP_011182910	ZcucGOBP99a	Classical
	XP_011204856	BdorGOBP99a	Classical
	XP_014094882	BoleGOBP99a iso1	Classical
	XP_036219306	BoleGOBP99a iso2	Classical
	XP_036331928	RpomGOBP99a	Classical
	AOW41551	AfraOBP99a-p	Classical
	XP_053962544	AludGOBP99a	Classical
	XP_054738149	AoblGOBP99a	Classical
OBP99b	A0A1D6Y6H3	ZtauOBP99a-like	Classical
	XP_011184702	ZcucGOBP99a iso1	Classical
	XP_054084942	ZcucGOBP99a iso2	Classical
	A0A1D6Y6I7	ZtauOBP99a	Classical
	XP_011184703	ZcucGOBP99a iso3	Classical
	XP_011210417	BdorGOBP99a	Classical
	XP_014090689	BoleGOBP99b	Classical
	AOW41552	AfraOBP99b-p	Classical
	XP_053953739	AludGOBP99b-like 1	Classical
	XP_053953752	AludGOBP99b-like 2	Classical
	XP_054730866	AoblGOBP99b	Classical
	XP_036324636	RpomGOBP99b	Classical
-	XP_011177680	ZcucGOBP99a	Classical
	XP_011205204	BdorGOBP99a	Classical
	XP_036324944	RpomGOBP99a-p	Classical
OBP83g	A0A1D6Y6J4	ZtauOBP99a-4	Classical
	XP_011191566	ZcucGOBP99a-iso1	Classical
	XP_054088941	ZcucGOBP99a-iso2	Classical
	XP_011212480	BdorGOBP99a	Classical
	XP_014090556	BoleGOBP99a	Classical
	AOW41550	AfraOBP83g-p	Classical
	XP_053945037	AludGOBP99a	Classical
	XP_054747117	AoblGOBP99a	Classical
	XP_036324043	RpomGOBP99a	Classical
OBP8a	A0A1D6Y6J1	ZtauOBP99a-like	Minus-C
	A0A6M9TZQ1	ZtauOBP8a	Minus-C
	XP_011184701	ZcucGOBP99a	Minus-C
	XP_014090680	BoleGOBP99a	Minus-C
	XP_049303893	BdorGOBP99a-like	Minus-C
	AOW41536	AfraOBP8a-p	Minus-C
	XP_053946861	AludGOBP99a-like	Minus-C
	XP_054730877	AoblGOBP99a-like	Minus-C
	XP_036324633	RpomGOBP99a-iso1	Minus-C
	XP_036324634	RpomGOBP99a-iso2	Minus-C
OBP99d	A0A6M9TZS9	ZtauOBP99d	Minus-C
	AOW41554	AfraOBP99d-p	Minus-C
OBP99c	A0A1D6Y6K4	ZtauOBP99a-2	Minus-C
	XP_011184698	ZcucGOBP99a	Minus-C
	XP_014090679	BoleGOBP99a	Minus-C
	XP_011210420	BdorGOBP99a	Minus-C
	AOW41553	AfraOBP99c-p	Minus-C
	XP_053953776	AludGOBP99a	Minus-C
	XP_054730954	AoblGOBP99a	Minus-C
	XP_036324631	RpomGOBP99a	Minus-C
OBP99c-like	XP_011210425	BdorGOBP99a-1	Minus-C
	XP_011210426	BdorGOBP99a-2	Minus-C
	XP_036212835	BoleGOBP99a	Minus-C
	XP_011210421	BdorGOBP99a-3	Minus-C
	XP_049304199	BdorGOBP99a-like4	Minus-C
	XP_049304200	BdorGOBP99a-like5	Minus-C
	XP_011210445	BdorGOBP99a-4	Minus-C
	XP_011210423	BdorGOBP99a-5	Minus-C
	A0A6M9TZT5	ZtauOBP99c-2	Minus-C
	XP_011210427	BdorGOBP99a-6	Minus-C
	XP_014090663	BoleGOBP99b-1	Minus-C
	XP_036212834	BoleGOBP99b-2	Minus-C
	XP_036227904	BoleGOBP99b-p	Minus-C
OBP83ef	A0A1D6Y6K3	ZtauOBP24	Atypical
	A0A6M9U0P3	ZtauOBP83ef	Atypical
	AOW41549	AfraOBP83ef-p	Atypical
OBP83cd	AOW41548	AfraOBP83cd-p	Atypical
OBP49a	A0A1D6Y6H9	ZtauOBP67-like	Plus-C
	A0A6M9TZR4	ZtauOBP49a	Plus-C
	XP_054091097	ZcucGOBP67-like	Plus-C
	XP_014095428	BoleGOBP68	Plus-C
	XP_049308342	BdorGOBP68	Plus-C
	AOW41541	AfraOBP49a-p	Plus-C
	XP_053963530	AludGOBP68_iso1	Plus-C
	XP_053963531	AludGOBP66_iso2	Plus-C
	XP_054738982	AoblGOBP68	Plus-C
	XP_036332317	RpomGOBP68	Plus-C
	XP_036332318	RpomGOBP68	Plus-C
-	A0A6M9TZP8	ZtauOBP50e
	AOW41542	AfraOBP50e-p
OBP47b	AOW41540	AfraOBP47b-p	Plus-C
OBP58c	XP_011177871	BZcucGOBP66	Plus-C
	XP_011208814	BdorGOBP68	Plus-C
OBP19c-like	A0A6M9TZR2	ZtauOBP50c	Plus-C
	AOW41556	AfraOBP50a-1-p	Plus-C
	AOW41557	AfraOBP50a-2-p	Plus-C
OBP84a-like	A0A1D6Y6I4	ZtauOBP84a-like	Plus-C
	A0A6M9TZT1	ZtauOBP84a-1	Plus-C
	XP_011184797	ZcucGOBP84a	Plus-C
	XP_011198416	BdorGOBP84a iso1	Plus-C
	XP_049305146	BdorGOBP84a iso2	Plus-C
	XP_014097722	BoleGOBP84a iso1	Plus-C
	XP_036229806	BoleGOBP84a iso2a	Plus-C
	XP_036229807	BoleGOBP84a iso2b	Plus-C
	XP_036346202	RpomGOBP84a-1	Plus-C
	XP_036346206	RpomGOBP84a-2	Plus-C
	XP_053955802	AludGOBP84a	Plus-C
	XP_054739194	AoblGOBP84a	Plus-C
OBP84a	A0A1D6Y6I5	ZtauOBP84a-like	Plus-C
	XP_011184805	ZcucGOBP84a	Plus-C
	XP_011206667	BdorGOBP84a	Plus-C
	XP_014097710	BoleGOBP84a	Plus-C
	XP_036319269	RpomGOBP84a	Plus-C
	XP_053947519	AludGOBP84a-like	Plus-C
	XP_054747174	AoblGOBP84a-like	Plus-C
OBP73a	A0A6M9TZR8	ZtauOBP73a	Plus-C
	XP_011183827	ZcucGOBP70-iso3	Plus-C
	XP_028896620	ZcucGOBP70-iso1	Plus-C
	XP_011183828	ZcucGOBP70-iso4	Plus-C
	XP_028896621	ZcucGOBP70-iso2	Plus-C
	XP_011183829	ZcucGOBP70-iso6	Plus-C
	XP_028896622	ZcucGOBP70-iso5	Plus-C
	XP_011212952	BdorGOBP70_iso1	Plus-C
	XP_019848182	BdorGOBP70_iso2	Plus-C
	XP_029408794	BdorGOBP70_iso2	Plus-C
	XP_049313684	BdorGOBP70_iso2	Plus-C
	XP_029408795	BdorGOBP70_iso2	Plus-C
	XP_049313685	BdorGOBP70_iso3	Plus-C
	XP_053953923	AludGOBP70	Plus-C
	XP_054732432	AoblGOBP70-1	Plus-C
	XP_054732433	AoblGOBP70-2	Plus-C
OBP59a	A0A6M9TZV7	ZtauOBP59a	Plus-C
	XP_02889429	ZcucOBP59a	Plus-C
	AOW41547	AfraOBP59a-p	Plus-C
	XP_053963354	AludOBP59a	Plus-C
	XP_054738921	AoblOBP59a	Plus-C
	XP_036332676	RpomOBP59a	Plus-C

## Sheet: S Table S2
Supplementary Table S2. Primer sequences and amplification conditions for 21 OBPs of Ceratitis capitata
Primer	Forward	Reverse	Amplicon	Amplification Temperature
CcapOBP19a-like	GATCGAGTTTATGGCGGTGC	CGCGCATACAAATCAAGAGC	352	63.6
CcapOBP19d	AACTGATGAGGGCTTCGACG	CCGTCTTCCTTCAACTCAAGC	297	64.8
CcapOBP19d-Iike	CGGCTCAGGAATGTAAGGACG	TCTTCAGCAGCCTCGCAATG	283	66.2
CcapOBP28a	ACCAGAGCTGAGGAATGTCG	GCCTCACAATGATCGTCTGG	278	64.7
CcapOBP44a-isoform1	TTCCAGTTGTTCAGCCCGAC	AGACTTTCCTGCACCAACGG	206	66.4
CcapOBP49a	GCGGGTCACATCAAAGCTG	ATGTTGTGCCATTCGTTCGG	464	65
CcapOBP56b-like1	TTGAAACACGCCAAGGAAGC	GCACCTTATCGAATTCAGGCG	313	65
CcapOBP56b-like2	AAGGAGGTCAACTTGAGTGCC	CTGGCACCATTCACCGATTC	254	64.9
CcapOBP56c	CATGGGTCTGGTGCGTGATG	GCAAACTAACGTCCGATGCC	277	62.2
CcapOBP56d	TTGTACTTGCCTTCGTTGCC	TGTGCAATTCAAAGGCGGTG	354	60
CcapOBP56g	TGTCATCCACCACCAGATCC	GTATCACATGCCGAGGACCC	281	65
CcapOBP57c	CACTTGGTTGGTGCTGCTG	TTCCTACGCTCCTCCTCCTC	465	62.7
CcapOBP69a	GAGGTGCCCAAACATATGCG	TACAATCGGCACAAATTCAGGC	221	64.2
CcapOBP83a	ACGTGACGATAAATGGCCTCC	GCATAGCGTATCACCTTCCG	296	61.3
CcapOBP83a-like	TGAAACTTATCCTCCGCCGG	GATCCGACTCCTTCCAGCAG	335	64.2
CcapOBP83g	TGTTGGCCTGTGTAGCATTG	CATCGAAACCCTTCTCCTCG	219	63.8
CcapOBP84a	CCGGAAATGAGTTGGAAGACG	CGGACGGATTGCATGTTCC	336	64
CcapOBP84a-like	CGATGCTAGATCACCGTCATC	CAACCAGAGCGCGTATCATG	480	64
CcapOBP8a	GTTTATCCAGACGAAGCGCC	TTCCCGTACGTCTCTCATGC	289	64.8
CcapOBP99b	GCTTGGCATTGCTCTCGTTG	TGGCATCATCGAACAGACCG	237	65.9
CcapOBP99d	TACCGACGTCTCATCAGCTG	TTCTCCCAACCAAGTGCCC	274	61

## Sheet: S Table S3
Supplementary Table S3. Quality assessment of RNA and BGISEQ-500 sequencing of six Ceratitis capitata RNA-Seq libraries
Library	Treatment		Repetition	Concentration (ng/μL)	Total Mass (μg)	RIN Integrity Number	Average Length (bp)	Number of Reads	GC Content (%)	Q20	Q30	Duplication Rate
ACLL-R1	wild	calling	1	415	12.45	6.4	99	48.2121	38.66	97.61	90.44	2.88
ACLL-R2	wild	calling	2	395	11.85	5.9	99	48.0097	38.63	97.64	90.56	2.90318
ACLL-R3	wild	calling	3	440	13.2	6	99	48.0521	38.31	97.56	90.3	2.5954
ASLL-R1	wild	Non-calling	1	320	9.6	6	99	48.2103	38.3	97.69	90.66	2.8
ASLL-R2	wild	Non-calling	2	290	8.7	6	99	47.7276	38.26	97.65	90.56	0.0249
ASLL-R3	wild	Non-calling	3	415	12.45	6.2	99	48.1693	38.68	97.83	91.1	0.0302
ACLL: Wild F₁ sexually mature males in the calling stage; ASLL: Wild F₁ sexually mature males not in the calling stage; R: Replicate (repetition)

## Sheet: S Table S4
Supplementary Table S4. InterProScan annotation of Ceratitis capitata Odorant-Binding Proteins (OBPs) Identified in the de novo transcriptome assembled with Trinity
		IPR006170			IPR036728
		PFAM:PF01395			SUPERFAMILY: SSF47565
Query	Lenght	Range		Evalue	Range		Evalue
CcapOBP19a-like	147	29	139	2.1e-20	30	146	1.31e-26
CcapOBP19b	151	33	138	1.3e-13	34	142	3.27e-11
CcapOBP19b-like	158	53	147	7.7e-17	55	146	2.88e-18
CcapOBP19c	166	44	155	1.6e-13	44	157	4.45e-16
CcapOBP19c-like	253	79	204	8.4e-10	84	208	1.2e-08
CcapOBP19d-like	143	21	132	2e-17	9	134	3.4e-22
CcapOBP28a	147	21	136	7.6e-17	10	142	1.44e-23
CcapOBP44a-isoform1	142	20	129	7.6e-26	24	134	9.29e-28
CcapOBP44a-isoform2	142	19	129	1.8e-25	22	134	5.76e-28
CcapOBP47b	221	92	145	7.2e-06	84	144	1.83e-07
CcapOBP50e-like	179	-	-	-	61	117	2.09e-07
CcapOBP56d	137	24	130	9.4e-23	24	134	2.62e-24
CcapOBP56g	124	26	122	3e-17	25	123	6.93e-22
CcapOBP56h1	138	23	130	1.4e-15	19	132	2.62e-18
CcapOBP57c	186	57	155	1.9e-12	57	158	9.42e-18
CcapOBP59a	342	242	325	1.2e-05	242	334	1.7e-08
CcapOBP69a	147	28	132	7e-22	25	135	5.76e-29
CcapOBP73a	254	-	-	-	156	247	1.31e-11
CcapOBP83a	157	45	148	5.1e-22	42	157	2.35e-33
CcapOBP83a-like	148	36	139	1.5e-22	33	147	1.27e-34
CcapOBP83cd	241	33	122	1.5e-07	136	236	1.44e-06
		136	236	5.4e-11	31	123	2.49e-09
CcapOBP83ef	277	-	-	-	42	139	2.35e-10
		150	241	3e-10	144	244	9.68e-15
CcapOBP83g	142	22	128	3.6e-22	22	132	5.23e-25
CcapOBP84a-like	178	68	165	46	68	165	9.68e-12
CcapOBP8a	162	28	137	1.7e-14	29	141	4.45e-14
CcapOBP99b	149	24	137	1.8e-25	24	142	1.22e-28
CcapOBP99c	149	19	128	4.3e-22	19	130	3.14e-24
CcapOBP99c-like2	144	20	129	1.1e-13	20	132	7.72e-22
CcapOBP99c-like5	144	19	127	3.2e-15	22	130	1.57e-20
CcapOBP99d	150	66	132	3e-09	69	132	1.57e-09

## Sheet: S Table S5
Supplementary Table S5. InterProScan and Gene Ontology (GO) annotation of Ceratitis capitata Odorant-Binding Proteins (OBPs) identified in the genome assembly Ccap_2.1 (GCF_000347755.3)
Acces Number	Protein Lenght	DataBase	ID_DB	Description	R1	R2	Evalue	InterPro	Description	Goterms
XP_004525027.1	151	Pfam	PF01395	PBP/GOBP family	33	138	1.3e-13	IPR006170	Pheromone/general odorant binding protein	GO:0005549
XP_004525027.1	151	SUPERFAMILY	SSF47565	Insect pheromone/odorant-binding proteins	34	142	1.96e-11	IPR036728	Pheromone/general odorant binding protein superfamily	GO:0005549
XP_004521184.1	150	Pfam	PF01395	PBP/GOBP family	66	132	3e-09	IPR006170	Pheromone/general odorant binding protein	GO:0005549
XP_004521184.1	150	SUPERFAMILY	SSF47565	Insect pheromone/odorant-binding proteins	69	132	1.57e-07	IPR036728	Pheromone/general odorant binding protein superfamily	GO:0005549
XP_023158406.1	142	Pfam	PF01395	PBP/GOBP family	20	127	1.7e-15	IPR006170	Pheromone/general odorant binding protein	GO:0005549
XP_023158406.1	142	SUPERFAMILY	SSF47565	Insect pheromone/odorant-binding proteins	27	128	3.66e-20	IPR036728	Pheromone/general odorant binding protein superfamily	GO:0005549
XP_004536905.1	143	Pfam	PF01395	PBP/GOBP family	22	129	2.9e-14	IPR006170	Pheromone/general odorant binding protein	GO:0005549
XP_004536905.1	143	SUPERFAMILY	SSF47565	Insect pheromone/odorant-binding proteins	24	131	1.57e-21	IPR036728	Pheromone/general odorant binding protein superfamily	GO:0005549
XP_004525133.2	147	Pfam	PF01395	PBP/GOBP family	26	138	5.2e-19	IPR006170	Pheromone/general odorant binding protein	GO:0005549
XP_004525133.2	147	SUPERFAMILY	SSF47565	Insect pheromone/odorant-binding proteins	27	146	1.44e-24	IPR036728	Pheromone/general odorant binding protein superfamily	GO:0005549
XP_012156332.1	254	SUPERFAMILY	SSF47565	Insect pheromone/odorant-binding proteins	156	247	1.31e-11	IPR036728	Pheromone/general odorant binding protein superfamily	GO:0005549
XP_004537654.1	201	Pfam	PF01395	PBP/GOBP family	46	134	5.4e-07	IPR006170	Pheromone/general odorant binding protein	GO:0005549
XP_004537654.1	201	SUPERFAMILY	SSF47565	Insect pheromone/odorant-binding proteins	46	133	9.42e-08	IPR036728	Pheromone/general odorant binding protein superfamily	GO:0005549
XP_004521185.1	162	Pfam	PF01395	PBP/GOBP family	28	137	1.7e-14	IPR006170	Pheromone/general odorant binding protein	GO:0005549
XP_004521185.1	162	SUPERFAMILY	SSF47565	Insect pheromone/odorant-binding proteins	29	141	4.45e-14	IPR036728	Pheromone/general odorant binding protein superfamily	GO:0005549
XP_004517904.1	135	Pfam	PF01395	PBP/GOBP family	29	129	2.2e-16	IPR006170	Pheromone/general odorant binding protein	GO:0005549
XP_004517904.1	135	SUPERFAMILY	SSF47565	Insect pheromone/odorant-binding proteins	30	131	6.54e-22	IPR036728	Pheromone/general odorant binding protein superfamily	GO:0005549
XP_004525016.1	147	Pfam	PF01395	PBP/GOBP family	21	136	7.6e-17	IPR006170	Pheromone/general odorant binding protein	GO:0005549
XP_004525016.1	147	SUPERFAMILY	SSF47565	Insect pheromone/odorant-binding proteins	10	142	1.44e-23	IPR036728	Pheromone/general odorant binding protein superfamily	GO:0005549
XP_004525139.2	158	Pfam	PF01395	PBP/GOBP family	53	147	7.7e-17	IPR006170	Pheromone/general odorant binding protein	GO:0005549
XP_004525139.2	158	SUPERFAMILY	SSF47565	Insect pheromone/odorant-binding proteins	55	146	2.88e-18	IPR036728	Pheromone/general odorant binding protein superfamily	GO:0005549
XP_004518466.2	124	Pfam	PF01395	PBP/GOBP family	26	122	7.8e-18	IPR006170	Pheromone/general odorant binding protein	GO:0005549
XP_004518466.2	124	SUPERFAMILY	SSF47565	Insect pheromone/odorant-binding proteins	25	123	3.53e-22	IPR036728	Pheromone/general odorant binding protein superfamily	GO:0005549
NP_001266316.1	144	Pfam	PF01395	PBP/GOBP family	20	130	2.9e-14	IPR006170	Pheromone/general odorant binding protein	GO:0005549
NP_001266316.1	144	SUPERFAMILY	SSF47565	Insect pheromone/odorant-binding proteins	20	132	8.9e-22	IPR036728	Pheromone/general odorant binding protein superfamily	GO:0005549
XP_004536902.1	142	Pfam	PF01395	PBP/GOBP family	20	127	2.5e-15	IPR006170	Pheromone/general odorant binding protein	GO:0005549
XP_004536902.1	142	SUPERFAMILY	SSF47565	Insect pheromone/odorant-binding proteins	27	128	3.14e-20	IPR036728	Pheromone/general odorant binding protein superfamily	GO:0005549
XP_020718149.1	165	Pfam	PF01395	PBP/GOBP family	52	149	2.1e-14	IPR006170	Pheromone/general odorant binding protein	GO:0005549
XP_020718149.1	165	SUPERFAMILY	SSF47565	Insect pheromone/odorant-binding proteins	52	150	1.13e-16	IPR036728	Pheromone/general odorant binding protein superfamily	GO:0005549
XP_004522856.1	186	Pfam	PF01395	PBP/GOBP family	57	155	1.9e-12	IPR006170	Pheromone/general odorant binding protein	GO:0005549
XP_004522856.1	186	SUPERFAMILY	SSF47565	Insect pheromone/odorant-binding proteins	57	158	9.42e-18	IPR036728	Pheromone/general odorant binding protein superfamily	GO:0005549
XP_012158643.1	178	Pfam	PF01395	PBP/GOBP family	68	165	2.5e-08	IPR006170	Pheromone/general odorant binding protein	GO:0005549
XP_012158643.1	178	SUPERFAMILY	SSF47565	Insect pheromone/odorant-binding proteins	68	165	7.72e-12	IPR036728	Pheromone/general odorant binding protein superfamily	GO:0005549
XP_004533835.1	221	Pfam	PF01395	PBP/GOBP family	92	145	7.2e-05	IPR006170	Pheromone/general odorant binding protein	GO:0005549
XP_004533835.1	221	SUPERFAMILY	SSF47565	Insect pheromone/odorant-binding proteins	88	144	1.44e-07	IPR036728	Pheromone/general odorant binding protein superfamily	GO:0005549
XP_020713726.1	157	Pfam	PF01395	PBP/GOBP family	45	148	4.4e-22	IPR006170	Pheromone/general odorant binding protein	GO:0005549
XP_020713726.1	157	SUPERFAMILY	SSF47565	Insect pheromone/odorant-binding proteins	42	157	1.31e-33	IPR036728	Pheromone/general odorant binding protein superfamily	GO:0005549
XP_004523508.1	142	Pfam	PF01395	PBP/GOBP family	22	128	3.6e-22	IPR006170	Pheromone/general odorant binding protein	GO:0005549
XP_004523508.1	142	SUPERFAMILY	SSF47565	Insect pheromone/odorant-binding proteins	22	132	5.23e-25	IPR036728	Pheromone/general odorant binding protein superfamily	GO:0005549
XP_012162233.1	199	Pfam	PF01395	PBP/GOBP family	53	130	9.1e-08	IPR006170	Pheromone/general odorant binding protein	GO:0005549
XP_012162233.1	199	SUPERFAMILY	SSF47565	Insect pheromone/odorant-binding proteins	50	131	1.27e-08	IPR036728	Pheromone/general odorant binding protein superfamily	GO:0005549
XP_020714398.1	118	Pfam	PF01395	PBP/GOBP family	4	109	3.6e-18	IPR006170	Pheromone/general odorant binding protein	GO:0005549
XP_020714398.1	118	SUPERFAMILY	SSF47565	Insect pheromone/odorant-binding proteins	3	117	7.2e-24	IPR036728	Pheromone/general odorant binding protein superfamily	GO:0005549
XP_004522281.1	152	Pfam	PF01395	PBP/GOBP family	30	142	3.1e-21	IPR006170	Pheromone/general odorant binding protein	GO:0005549
XP_004522281.1	152	SUPERFAMILY	SSF47565	Insect pheromone/odorant-binding proteins	29	151	7.98e-30	IPR036728	Pheromone/general odorant binding protein superfamily	GO:0005549
XP_023158404.1	144	Pfam	PF01395	PBP/GOBP family	20	129	2.3e-14	IPR006170	Pheromone/general odorant binding protein	GO:0005549
XP_023158404.1	144	SUPERFAMILY	SSF47565	Insect pheromone/odorant-binding proteins	20	132	2.88e-22	IPR036728	Pheromone/general odorant binding protein superfamily	GO:0005549
XP_004517804.1	136	Pfam	PF01395	PBP/GOBP family	18	128	3.9e-16	IPR006170	Pheromone/general odorant binding protein	GO:0005549
XP_004517804.1	136	SUPERFAMILY	SSF47565	Insect pheromone/odorant-binding proteins	19	129	1.83e-20	IPR036728	Pheromone/general odorant binding protein superfamily	GO:0005549
XP_020713668.1	559	Pfam	PF01395	PBP/GOBP family	33	122	6e-07	IPR006170	Pheromone/general odorant binding protein	GO:0005549
XP_020713668.1	559	Pfam	PF01395	PBP/GOBP family	432	523	2e-09	IPR006170	Pheromone/general odorant binding protein	GO:0005549
XP_020713668.1	559	SUPERFAMILY	SSF47565	Insect pheromone/odorant-binding proteins	324	421	8.9e-10	IPR036728	Pheromone/general odorant binding protein superfamily	GO:0005549
XP_020713668.1	559	SUPERFAMILY	SSF47565	Insect pheromone/odorant-binding proteins	31	123	1.19e-08	IPR036728	Pheromone/general odorant binding protein superfamily	GO:0005549
XP_020713668.1	559	SUPERFAMILY	SSF47565	Insect pheromone/odorant-binding proteins	136	236	4.84e-06	IPR036728	Pheromone/general odorant binding protein superfamily	GO:0005549
XP_020713668.1	559	SUPERFAMILY	SSF47565	Insect pheromone/odorant-binding proteins	426	526	4.19e-14	IPR036728	Pheromone/general odorant binding protein superfamily	GO:0005549
XP_020718148.1	165	Pfam	PF01395	PBP/GOBP family	52	149	2.1e-14	IPR006170	Pheromone/general odorant binding protein	GO:0005549
XP_020718148.1	165	SUPERFAMILY	SSF47565	Insect pheromone/odorant-binding proteins	52	150	1.13e-16	IPR036728	Pheromone/general odorant binding protein superfamily	GO:0005549
XP_012155938.2	327	Pfam	PF01395	PBP/GOBP family	141	208	6.8e-08	IPR006170	Pheromone/general odorant binding protein	GO:0005549
XP_012155938.2	327	SUPERFAMILY	SSF47565	Insect pheromone/odorant-binding proteins	142	207	4.45e-10	IPR036728	Pheromone/general odorant binding protein superfamily	GO:0005549
XP_004517903.1	138	Pfam	PF01395	PBP/GOBP family	28	133	4.9e-15	IPR006170	Pheromone/general odorant binding protein	GO:0005549
XP_004517903.1	138	SUPERFAMILY	SSF47565	Insect pheromone/odorant-binding proteins	23	135	3.79e-17	IPR036728	Pheromone/general odorant binding protein superfamily	GO:0005549
XP_004525026.1	147	Pfam	PF01395	PBP/GOBP family	29	139	2.1e-20	IPR006170	Pheromone/general odorant binding protein	GO:0005549
XP_004525026.1	147	SUPERFAMILY	SSF47565	Insect pheromone/odorant-binding proteins	30	146	1.31e-26	IPR036728	Pheromone/general odorant binding protein superfamily	GO:0005549
XP_004517905.1	138	Pfam	PF01395	PBP/GOBP family	23	130	1.4e-15	IPR006170	Pheromone/general odorant binding protein	GO:0005549
XP_004517905.1	138	SUPERFAMILY	SSF47565	Insect pheromone/odorant-binding proteins	19	132	2.62e-18	IPR036728	Pheromone/general odorant binding protein superfamily	GO:0005549
XP_004521186.1	149	Pfam	PF01395	PBP/GOBP family	19	128	4.3e-22	IPR006170	Pheromone/general odorant binding protein	GO:0005549
XP_004521186.1	149	SUPERFAMILY	SSF47565	Insect pheromone/odorant-binding proteins	19	130	3.14e-24	IPR036728	Pheromone/general odorant binding protein superfamily	GO:0005549
XP_004517803.1	137	Pfam	PF01395	PBP/GOBP family	24	130	9.4e-23	IPR006170	Pheromone/general odorant binding protein	GO:0005549
XP_004517803.1	137	SUPERFAMILY	SSF47565	Insect pheromone/odorant-binding proteins	24	134	2.62e-24	IPR036728	Pheromone/general odorant binding protein superfamily	GO:0005549
XP_012155810.1	179	SUPERFAMILY	SSF47565	Insect pheromone/odorant-binding proteins	61	117	2.62e-05	IPR036728	Pheromone/general odorant binding protein superfamily	GO:0005549
XP_004525028.1	183	Pfam	PF01395	PBP/GOBP family	61	172	2.1e-13	IPR006170	Pheromone/general odorant binding protein	GO:0005549
XP_004525028.1	183	SUPERFAMILY	SSF47565	Insect pheromone/odorant-binding proteins	66	175	2.35e-16	IPR036728	Pheromone/general odorant binding protein superfamily	GO:0005549
XP_004521183.1	149	Pfam	PF01395	PBP/GOBP family	24	137	1.8e-25	IPR006170	Pheromone/general odorant binding protein	GO:0005549
XP_004521183.1	149	SUPERFAMILY	SSF47565	Insect pheromone/odorant-binding proteins	24	142	1.22e-28	IPR036728	Pheromone/general odorant binding protein superfamily	GO:0005549
XP_004522983.1	253	Pfam	PF01395	PBP/GOBP family	79	204	1.3e-08	IPR006170	Pheromone/general odorant binding protein	GO:0005549
XP_004522983.1	253	SUPERFAMILY	SSF47565	Insect pheromone/odorant-binding proteins	85	208	7.85e-10	IPR036728	Pheromone/general odorant binding protein superfamily	GO:0005549
XP_004529369.1	177	Pfam	PF01395	PBP/GOBP family	67	165	1.2e-10	IPR006170	Pheromone/general odorant binding protein	GO:0005549
XP_004529369.1	177	SUPERFAMILY	SSF47565	Insect pheromone/odorant-binding proteins	68	166	1.96e-15	IPR036728	Pheromone/general odorant binding protein superfamily	GO:0005549
XP_004525035.1	142	Pfam	PF01395	PBP/GOBP family	24	130	5.9e-18	IPR006170	Pheromone/general odorant binding protein	GO:0005549
XP_004525035.1	142	SUPERFAMILY	SSF47565	Insect pheromone/odorant-binding proteins	6	136	1.05e-24	IPR036728	Pheromone/general odorant binding protein superfamily	GO:0005549
NP_001295338.1	143	Pfam	PF01395	PBP/GOBP family	22	129	3.2e-14	IPR006170	Pheromone/general odorant binding protein	GO:0005549
NP_001295338.1	143	SUPERFAMILY	SSF47565	Insect pheromone/odorant-binding proteins	24	131	1.22e-21	IPR036728	Pheromone/general odorant binding protein superfamily	GO:0005549
NP_001295335.1	147	Pfam	PF01395	PBP/GOBP family	28	132	1e-21	IPR006170	Pheromone/general odorant binding protein	GO:0005549
NP_001295335.1	147	SUPERFAMILY	SSF47565	Insect pheromone/odorant-binding proteins	25	135	5.36e-29	IPR036728	Pheromone/general odorant binding protein superfamily	GO:0005549
XP_004535942.1	142	Pfam	PF01395	PBP/GOBP family	20	129	7.6e-26	IPR006170	Pheromone/general odorant binding protein	GO:0005549
XP_004535942.1	142	SUPERFAMILY	SSF47565	Insect pheromone/odorant-binding proteins	24	134	9.29e-28	IPR036728	Pheromone/general odorant binding protein superfamily	GO:0005549
XP_020717484.1	144	Pfam	PF01395	PBP/GOBP family	19	127	1.6e-15	IPR006170	Pheromone/general odorant binding protein	GO:0005549
XP_020717484.1	144	SUPERFAMILY	SSF47565	Insect pheromone/odorant-binding proteins	22	130	1.14e-20	IPR036728	Pheromone/general odorant binding protein superfamily	GO:0005549
XP_020717722.1	342	Pfam	PF01395	PBP/GOBP family	242	325	0.00012	IPR006170	Pheromone/general odorant binding protein	GO:0005549
XP_020717722.1	342	SUPERFAMILY	SSF47565	Insect pheromone/odorant-binding proteins	242	334	1.7e-09	IPR036728	Pheromone/general odorant binding protein superfamily	GO:0005549
NP_001295333.1	148	Pfam	PF01395	PBP/GOBP family	36	139	1.5e-22	IPR006170	Pheromone/general odorant binding protein	GO:0005549
NP_001295333.1	148	SUPERFAMILY	SSF47565	Insect pheromone/odorant-binding proteins	33	147	1.27e-34	IPR036728	Pheromone/general odorant binding protein superfamily	GO:0005549
XP_023158538.1	143	Pfam	PF01395	PBP/GOBP family	21	132	2.5e-17	IPR006170	Pheromone/general odorant binding protein	GO:0005549
XP_023158538.1	143	SUPERFAMILY	SSF47565	Insect pheromone/odorant-binding proteins	8	134	2.49e-22	IPR036728	Pheromone/general odorant binding protein superfamily	GO:0005549
XP_023158539.1	143	Pfam	PF01395	PBP/GOBP family	21	132	2.5e-17	IPR006170	Pheromone/general odorant binding protein	GO:0005549
XP_023158539.1	143	SUPERFAMILY	SSF47565	Insect pheromone/odorant-binding proteins	8	134	2.49e-22	IPR036728	Pheromone/general odorant binding protein superfamily	GO:0005549

## Sheet: S Table S6
Supplementary Table S6. InterProScan and Gene Ontology (GO) annotation of Ceratitis capitata Odorant-Binding Proteins (OBPs) identified in the genome assembly EGII-3.2.1 (GCA_905071925.1)
Acces Number	Protein Lenght	DataBase	ID_DB	Description	R1	R2	Evalue	InterPro	Description	Goterms
CAD6994627.1	277	Pfam	PF01395	PBP/GOBP family	150	241	4.7e-10	IPR006170	Pheromone/general odorant binding protein	GO:0005549
CAD6994627.1	277	SUPERFAMILY	SSF47565	Insect pheromone/odorant-binding proteins	144	244	1.44e-14	IPR036728	Pheromone/general odorant binding protein superfamily	GO:0005549
CAD6994627.1	277	SUPERFAMILY	SSF47565	Insect pheromone/odorant-binding proteins	42	139	2.49e-10	IPR036728	Pheromone/general odorant binding protein superfamily	GO:0005549
CAD6992771.1	150	Pfam	PF01395	PBP/GOBP family	66	132	3e-09	IPR006170	Pheromone/general odorant binding protein	GO:0005549
CAD6992771.1	150	SUPERFAMILY	SSF47565	Insect pheromone/odorant-binding proteins	69	132	1.57e-07	IPR036728	Pheromone/general odorant binding protein superfamily	GO:0005549
CAD7004525.1	254	SUPERFAMILY	SSF47565	Insect pheromone/odorant-binding proteins	156	247	1.31e-11	IPR036728	Pheromone/general odorant binding protein superfamily	GO:0005549
CAD7012654.1	184	Pfam	PF01395	PBP/GOBP family	69	176	2.3e-15	IPR006170	Pheromone/general odorant binding protein	GO:0005549
CAD7012654.1	184	SUPERFAMILY	SSF47565	Insect pheromone/odorant-binding proteins	66	178	7.98e-18	IPR036728	Pheromone/general odorant binding protein superfamily	GO:0005549
CAD6993329.1	143	Pfam	PF01395	PBP/GOBP family	22	129	1.6e-14	IPR006170	Pheromone/general odorant binding protein	GO:0005549
CAD6993329.1	143	SUPERFAMILY	SSF47565	Insect pheromone/odorant-binding proteins	24	131	7.59e-22	IPR036728	Pheromone/general odorant binding protein superfamily	GO:0005549
CAD6993330.1	143	Pfam	PF01395	PBP/GOBP family	22	129	1.6e-14	IPR006170	Pheromone/general odorant binding protein	GO:0005549
CAD6993330.1	143	SUPERFAMILY	SSF47565	Insect pheromone/odorant-binding proteins	24	131	7.59e-22	IPR036728	Pheromone/general odorant binding protein superfamily	GO:0005549
CAD6992770.1	162	Pfam	PF01395	PBP/GOBP family	28	137	1.7e-14	IPR006170	Pheromone/general odorant binding protein	GO:0005549
CAD6992770.1	162	SUPERFAMILY	SSF47565	Insect pheromone/odorant-binding proteins	29	141	4.45e-14	IPR036728	Pheromone/general odorant binding protein superfamily	GO:0005549
CAD7012644.1	135	Pfam	PF01395	PBP/GOBP family	29	129	1.1e-16	IPR006170	Pheromone/general odorant binding protein	GO:0005549
CAD7012644.1	135	SUPERFAMILY	SSF47565	Insect pheromone/odorant-binding proteins	30	131	4.45e-22	IPR036728	Pheromone/general odorant binding protein superfamily	GO:0005549
CAD6992773.1	149	Pfam	PF01395	PBP/GOBP family	19	128	5.6e-22	IPR006170	Pheromone/general odorant binding protein	GO:0005549
CAD6992773.1	149	SUPERFAMILY	SSF47565	Insect pheromone/odorant-binding proteins	19	130	6.15e-24	IPR036728	Pheromone/general odorant binding protein superfamily	GO:0005549
CAD7012642.1	336	Pfam	PF01395	PBP/GOBP family	150	217	7.4e-08	IPR006170	Pheromone/general odorant binding protein	GO:0005549
CAD7012642.1	336	SUPERFAMILY	SSF47565	Insect pheromone/odorant-binding proteins	151	216	4.32e-10	IPR036728	Pheromone/general odorant binding protein superfamily	GO:0005549
CAD7013698.1	179	SUPERFAMILY	SSF47565	Insect pheromone/odorant-binding proteins	61	117	2.09e-05	IPR036728	Pheromone/general odorant binding protein superfamily	GO:0005549
CAD7014822.1	198	Pfam	PF01395	PBP/GOBP family	43	131	5.2e-07	IPR006170	Pheromone/general odorant binding protein	GO:0005549
CAD7014822.1	198	SUPERFAMILY	SSF47565	Insect pheromone/odorant-binding proteins	43	130	9.03e-08	IPR036728	Pheromone/general odorant binding protein superfamily	GO:0005549
CAD6994628.1	168	Pfam	PF01395	PBP/GOBP family	63	163	2.1e-05	IPR006170	Pheromone/general odorant binding protein	GO:0005549
CAD6994628.1	168	SUPERFAMILY	SSF47565	Insect pheromone/odorant-binding proteins	63	163	4.45e-07	IPR036728	Pheromone/general odorant binding protein superfamily	GO:0005549
CAD6994626.1	142	Pfam	PF01395	PBP/GOBP family	22	128	3.6e-22	IPR006170	Pheromone/general odorant binding protein	GO:0005549
CAD6994626.1	142	SUPERFAMILY	SSF47565	Insect pheromone/odorant-binding proteins	22	132	5.23e-25	IPR036728	Pheromone/general odorant binding protein superfamily	GO:0005549
CAD7014396.1	125	Pfam	PF01395	PBP/GOBP family	61	112	4.4e-08	IPR006170	Pheromone/general odorant binding protein	GO:0005549
CAD7014396.1	125	SUPERFAMILY	SSF47565	Insect pheromone/odorant-binding proteins	24	117	1.05e-17	IPR036728	Pheromone/general odorant binding protein superfamily	GO:0005549
CAD7012639.1	165	Pfam	PF01395	PBP/GOBP family	52	149	2.1e-14	IPR006170	Pheromone/general odorant binding protein	GO:0005549
CAD7012639.1	165	SUPERFAMILY	SSF47565	Insect pheromone/odorant-binding proteins	52	150	1.13e-16	IPR036728	Pheromone/general odorant binding protein superfamily	GO:0005549
CAD7011984.1	186	Pfam	PF01395	PBP/GOBP family	57	155	1.9e-12	IPR006170	Pheromone/general odorant binding protein	GO:0005549
CAD7011984.1	186	SUPERFAMILY	SSF47565	Insect pheromone/odorant-binding proteins	57	158	9.42e-18	IPR036728	Pheromone/general odorant binding protein superfamily	GO:0005549
CAD6993324.1	142	Pfam	PF01395	PBP/GOBP family	20	127	1.7e-15	IPR006170	Pheromone/general odorant binding protein	GO:0005549
CAD6993324.1	142	SUPERFAMILY	SSF47565	Insect pheromone/odorant-binding proteins	27	128	3.66e-20	IPR036728	Pheromone/general odorant binding protein superfamily	GO:0005549
CAD7013523.1	221	Pfam	PF01395	PBP/GOBP family	92	145	7.2e-05	IPR006170	Pheromone/general odorant binding protein	GO:0005549
CAD7013523.1	221	SUPERFAMILY	SSF47565	Insect pheromone/odorant-binding proteins	84	144	1.83e-07	IPR036728	Pheromone/general odorant binding protein superfamily	GO:0005549
CAD7012643.1	138	Pfam	PF01395	PBP/GOBP family	28	133	4.9e-15	IPR006170	Pheromone/general odorant binding protein	GO:0005549
CAD7012643.1	138	SUPERFAMILY	SSF47565	Insect pheromone/odorant-binding proteins	23	135	3.79e-17	IPR036728	Pheromone/general odorant binding protein superfamily	GO:0005549
CAD7013140.1	195	Pfam	PF01395	PBP/GOBP family	31	124	1e-12	IPR006170	Pheromone/general odorant binding protein	GO:0005549
CAD7013140.1	195	SUPERFAMILY	SSF47565	Insect pheromone/odorant-binding proteins	31	126	4.71e-16	IPR036728	Pheromone/general odorant binding protein superfamily	GO:0005549
CAD7014818.1	175	Pfam	PF01395	PBP/GOBP family	31	106	1.7e-06	IPR006170	Pheromone/general odorant binding protein	GO:0005549
CAD7014818.1	175	SUPERFAMILY	SSF47565	Insect pheromone/odorant-binding proteins	29	107	4.06e-08	IPR036728	Pheromone/general odorant binding protein superfamily	GO:0005549
CAD7012645.1	137	Pfam	PF01395	PBP/GOBP family	24	130	9.4e-23	IPR006170	Pheromone/general odorant binding protein	GO:0005549
CAD7012645.1	137	SUPERFAMILY	SSF47565	Insect pheromone/odorant-binding proteins	24	134	2.62e-24	IPR036728	Pheromone/general odorant binding protein superfamily	GO:0005549
CAD6995689.1	167	Pfam	PF01395	PBP/GOBP family	57	154	2.1e-08	IPR006170	Pheromone/general odorant binding protein	GO:0005549
CAD6995689.1	167	SUPERFAMILY	SSF47565	Insect pheromone/odorant-binding proteins	57	154	6.41e-12	IPR036728	Pheromone/general odorant binding protein superfamily	GO:0005549
CAD6992769.1	149	Pfam	PF01395	PBP/GOBP family	24	137	1.8e-25	IPR006170	Pheromone/general odorant binding protein	GO:0005549
CAD6992769.1	149	SUPERFAMILY	SSF47565	Insect pheromone/odorant-binding proteins	24	142	1.22e-28	IPR036728	Pheromone/general odorant binding protein superfamily	GO:0005549
CAD6993326.1	144	Pfam	PF01395	PBP/GOBP family	20	130	7.4e-14	IPR006170	Pheromone/general odorant binding protein	GO:0005549
CAD6993326.1	144	SUPERFAMILY	SSF47565	Insect pheromone/odorant-binding proteins	20	132	2.22e-22	IPR036728	Pheromone/general odorant binding protein superfamily	GO:0005549
CAD6993327.1	103	Pfam	PF01395	PBP/GOBP family	20	98	2.1e-10	IPR006170	Pheromone/general odorant binding protein	GO:0005549
CAD6993327.1	103	SUPERFAMILY	SSF47565	Insect pheromone/odorant-binding proteins	20	97	1.22e-16	IPR036728	Pheromone/general odorant binding protein superfamily	GO:0005549
CAD7012652.1	124	Pfam	PF01395	PBP/GOBP family	26	122	7.8e-18	IPR006170	Pheromone/general odorant binding protein	GO:0005549
CAD7012652.1	124	SUPERFAMILY	SSF47565	Insect pheromone/odorant-binding proteins	25	123	3.53e-22	IPR036728	Pheromone/general odorant binding protein superfamily	GO:0005549
CAD7006054.1	229	Pfam	PF01395	PBP/GOBP family	148	219	1.2e-05	IPR006170	Pheromone/general odorant binding protein	GO:0005549
CAD7006054.1	229	SUPERFAMILY	SSF47565	Insect pheromone/odorant-binding proteins	153	218	2.88e-06	IPR036728	Pheromone/general odorant binding protein superfamily	GO:0005549
CAD6993328.1	144	Pfam	PF01395	PBP/GOBP family	20	129	1.1e-13	IPR006170	Pheromone/general odorant binding protein	GO:0005549
CAD6993328.1	144	SUPERFAMILY	SSF47565	Insect pheromone/odorant-binding proteins	20	132	7.72e-22	IPR036728	Pheromone/general odorant binding protein superfamily	GO:0005549
CAD6994647.1	120	Pfam	PF01395	PBP/GOBP family	45	113	1.6e-14	IPR006170	Pheromone/general odorant binding protein	GO:0005549
CAD6994647.1	120	SUPERFAMILY	SSF47565	Insect pheromone/odorant-binding proteins	42	118	2.22e-20	IPR036728	Pheromone/general odorant binding protein superfamily	GO:0005549
CAD7012649.1	136	Pfam	PF01395	PBP/GOBP family	18	128	3.9e-16	IPR006170	Pheromone/general odorant binding protein	GO:0005549
CAD7012649.1	136	SUPERFAMILY	SSF47565	Insect pheromone/odorant-binding proteins	19	129	1.83e-20	IPR036728	Pheromone/general odorant binding protein superfamily	GO:0005549
CAD7012638.1	165	Pfam	PF01395	PBP/GOBP family	52	149	2.9e-14	IPR006170	Pheromone/general odorant binding protein	GO:0005549
CAD7012638.1	165	SUPERFAMILY	SSF47565	Insect pheromone/odorant-binding proteins	52	150	7.33e-17	IPR036728	Pheromone/general odorant binding protein superfamily	GO:0005549

## Sheet: S Table S7
Supplementary Table S7. Identification and grouping of 48 OBPs in Ceratitis capitata, including sequences reported in NCBI, available genomes, and the de novo transcriptome of wild male heads. Accession numbers, mRNA coordinates (when available), along with Gene ID, Protein ID, protein length, and the original description of each sequence.
CcapOBP		G	DataBase	mRNA	Gene ID	Protein ID	Protein Lenght	Description
CcapOBP19a			Genome Ccap_2.1	NW_019376341.1:415721-425408	XM_020858739.1	XP_020714398	118	general odorant-binding protein 19a-like isoform X2
			Genome Ccap_2.1	NW_019376341.1:421629-425408	XM_004525076.2	XP_004525133	147	general odorant-binding protein 19a-like isoform X1
CcapOBP19a-like			GenBank	1-1046	GAMC01002147.1	JAC04409	147	General odorant-binding protein 19a
			Genome Ccap_2.1	NW_019376341.1:415407-419205	XM_004524969.2	XP_004525026	147	general odorant-binding protein 19a
			Transcriptome	142-585	PQ528246	-	147	odorant binding protein 19a-like
CcapOBP19b			Genome Ccap_2.1	NW_019376341.1:428094-429035	XM_004524970.1	XP_004525027	151	Uncharacterized protein LOC101459897
			GenBank	1-639	GAMC01001887.1	JAC04669	151	hypothetical protein
			Transcriptome	79-534	PQ528247	-	151	odorant binding protein 19b
CcapOBP19b-like			GenBank	<1-2391	GAMC01006214.1	JAC00342	167	Pheromone-binding protein-related protein 2, partial
			Genome Ccap_2.1	NW_019376341.1:578978-582525	XM_004525082.3	XP_004525139	158	General odorant-binding protein 19d
			Transcriptome	175-603	PQ528248	-	124	odorant binding protein 19b-like
CcapOBP19c			Genome Ccap_2.1	NW_019376341.1:430375-431329	XM_004524971.2	XP_004525028	183	general odorant-binding protein 19d
			Transcriptome	163-663	PQ528249	-	175	odorant binding protein 19c
CcapOBP19c-like			Genome Ccap_2.1	NW_019376301.1:158347-160191	XM_004522926.3	XP_004522983	253	uncharacterized protein LOC101461967
			Genome EGII-3.2.1	CAJHJT010000034.1: 61945409..61952637 CCAP1982_LOCUS14389	CAJHJT010000034.1:	CAD7006054	299	hypothetical protein
			GenBank	1-962	GAMC01003665.1	JAC02891	253	hypothetical protein
			Transcriptome	37-798	PQ528250	-	253	odorant binding protein 19c-like
OBP19d			Genome Ccap_2.1	NW_019376341.1:583687-586790	XM_004524978.3	XP_004525035	142	general odorant-binding protein 19d
			GenBank	1-710	GAMC01016293.1	JAB90262	142	Pheromone-binding protein-related protein 2
CcapOBP19d-like			GenBank	1-715	GAMC01004548.1	JAC02008	143	Pheromone-binding protein-related protein 2
			GenBank	1-630	GAMC01004549.1	JAC02007	143	Pheromone-binding protein-related protein 2
			Transcriptome	157-588	PQ528251	-	143	odorant binding protein 19d-like
			Genome Ccap_2.1	NW_019376341.1:602379-603580	XM_023302771.1	XP_023158539	143	general odorant-binding protein 19d-like
			Genome Ccap_2.1	NW_019376341.1:602381-603580	XM_023302770.1	XP_023158538	143	general odorant-binding protein 19d-like
CcapOBP28a			Transcriptome	349-792	PQ528252	-	147	odorant binding protein 28a
			Genome Ccap_2.1	NW_019376394.1:873456-874316	XM_004524959.2	XP_004525016	147	general odorant-binding protein 28a
			GenBank	1-724	GAMC01017123.1	JAB89432	147	Pheromone-binding protein-related protein 5
CcapOBP44a-isoform1			Genome Ccap_2.1	NW_019376326.1:2878663:2879872	XM_004535885.3	XP_004535942	149	unnamed protein product
			Genome EGII-3.2.1	CAJHJT010000056.1:48481633-48482178 CCAP1982_LOCUS22390	CAJHJT010000056.1	CAD7014396	125	unnamed protein product
			GenBank	1-628	GAMC01017253.1	JAB89302	142	General odorant-binding protein 99a
			Transcriptome	268-696	PQ528253	-	142	odorant binding protein 44a isoform 1
CcapOBP44a-isoform2			Transcriptome	88-516	PQ528254	-	142	odorant binding protein 44a isoform 2
CcapOBP47a			Genome EGII-3.2.1	CAJHJT010000056.1:28857973-28858679 CCAP1982_LOCUS21211	CAJHJT010000056.1	CAD7013140	195	unnamed protein product
CcapOBP47b			GenBank	1-960	GAMC01005823.1	JAC00733	199	hypothetical protein
			Genome EGII-3.2.1	CAJHJT010000056.1:53247816-53250551 CCAP1982_LOCUS21583	CAJHJT010000056.1	CAD7014818	175	unnamed protein product, partial
			Genome Ccap_2.1	NW_019378579.1:2059913-2063062	XM_012306843.2	XP_012162233	199	uncharacterized protein LOC101458959
CcapOBP49a			Genome Ccap_2.1	NW_019376307.1:55698-58016	XM_004533778.4	XP_004533835	221	uncharacterized protein LOC101449472
			Genome EGII-3.2.1	CAJHJT010000056.1:35667813-35670040 CCAP1982_LOCUS21583	CAJHJT010000056.1	CAD7013523	221	unnamed protein product
			GenBank	1-788	GAMC01002009.1	JAC04547	221	hypothetical protein
			Transcriptome	124-789	PQ528256	-	221	odorant binding protein 49a
CcapOBP50e-like			Genome EGII-3.2.1	CAJHJT010000056.1:37941700-37944626 CCAP1982_LOCUS21738	CAJHJT010000056.1	CAD7013698	179	unnamed protein product
			Transcriptome	145-684	PQ528255	-	179	odorant binding protein 46a-like
			Genome Ccap_2.1	NW_019376365.1:718126-720765	XM_012300420.2	XP_012155810	179	uncharacterized protein LOC105664694 isoform X1
			GenBank	1-779	GAMC01002381.1	JAC04175	179	hypothetical protein
CcapOBP56b			Genome EGII-3.2.1	CAJHJT010000056.1:22460351-22461199 CCAP1982_LOCUS20744	CAJHJT010000056.1	CAD7012643	138	unnamed protein product
			GenBank	1-588	GAMC01021758.1	JAB84797	138	General odorant-binding protein 56a
			Genome Ccap_2.1	NW_019376462.1:1036145-1036796	XM_004517846.4	XP_004517903	138	uncharacterized protein LOC101450698
CcapOBP56b-like1			Genome Ccap_2.1	NW_019376462.1:966266-966902	XM_020862490.2	XP_020718149	165	general odorant-binding protein 56a-like
			GenBank	1-719	GAMC01002395.1	JAC04161	165	General odorant-binding protein 56a
			GenBank	1-595	GAMC01002394.1	JAC04162	165	General odorant-binding protein 56a
CcapOBP56b-like2			Genome Ccap_2.1	NW_019376462.1:969520-970223	XM_020862489.1	XP_020718148	165	general odorant-binding protein 56a-like
			Genome EGII-3.2.1	CAJHJT010000056.1:22390724-22391373 CCAP1982_LOCUS20739	CAJHJT010000056.1	CAD7012639	165	unnamed protein product
			Genome EGII-3.2.1	CAJHJT010000056.1:22387490-22388033 CCAP1982_LOCUS20737	CAJHJT010000056.1	CAD7012638	165	unnamed protein product
CcapOBP56c			Genome EGII-3.2.1	CAJHJT010000056.1:22456411-22457712 CCAP1982_LOCUS20743	CAJHJT010000056.1	CAD7012642	336	unnamed protein product
			Genome Ccap_2.1	NW_019376462.1:1033941-1035057	XM_012300548.2	XP_012155938	327	uncharacterized protein LOC101450519
CcapOBP56d			Genome EGII-3.2.1	CAJHJT010000056.1:22468483-22469328 CCAP1982_LOCUS20745	CAJHJT010000056.1	CAD7012645	137	unnamed protein product
			GenBank	1-1028	GAMC01004435.1	JAC02121	137	General odorant-binding protein 56d
			Transcriptome	157-570	PQ528257	-	137	odorant binding protein 56d
			Genome Ccap_2.1	NW_019376462.1:1043796-1044543	XM_004517746.3	XP_004517803	137	general odorant-binding protein 56d
			GenBank	1-1010	GAMC01004436.1	JAC02120	137	General odorant-binding protein 56d
CcapOBP56e			Genome EGII-3.2.1	CAJHJT010000056.1:22460779-22461804 CCAP1982_LOCUS20745	CAJHJT010000056.1	CAD7012644	135	unnamed protein product
			Genome Ccap_2.1	NW_019376462.1:1037083-1037595	XM_004517847.2	XP_004517904	135	general odorant-binding protein 56d-like
CcapOBP56g			Genome Ccap_2.1	NW_019377264.1:1439-1953	XM_004518409.3	XP_004518466	124	general odorant-binding protein 56h-like
			GenBank	1-662	GAMC01001218.1	JAC05338	124	General odorant-binding protein 56h-like
			Genome EGII-3.2.1	CAJHJT010000056.1:22714584-22716837 CCAP1982_LOCUS20759	CAJHJT010000056.1	CAD7012652	124	unnamed protein product
			Transcriptome	70-444	PQ528258	-	124	odorant binding protein 56g
CcapOBP56h1			Genome EGII-3.2.1	CAJHJT010000056.1:22590931-22591414 CCAP1982_LOCUS20752	CAJHJT010000056.1	CAD7012649	136	unnamed protein product
			GenBank	1-790	GAMC01001690.1	JAC04866	136	General odorant-binding protein 56h
			Genome Ccap_2.1	NW_019376462.1:1181602-1182242	XM_004517747.3	XP_004517804	136	general odorant-binding protein 56h
			Transcriptome	142-552	PQ528259	-	136	odorant binding protein 56h1
CcapOBP56h2			Genome EGII-3.2.1	CAJHJT010000056.1:22786059-22790209 CCAP1982_LOCUS20761	CAJHJT010000056.1	CAD7012654	184	unnamed protein product
			Genome Ccap_2.1	NW_019376462.1:1430427-1430927	XM_004517848.2	XP_004517905	138	general odorant-binding protein 56h-like
CCapOBP57c			GenBank	1-888	GAMC01003164.1	JAC03392	186	General odorant-binding protein 57c
			Genome EGII-3.2.1	CAJHJT010000056.1:15173577-15175105 CCAP1982_LOCUS20095	CAJHJT010000056.1	CAD7011984	186	unnamed protein product
			Genome Ccap_2.1	NW_019378584.1:196378-198336	XM_004522799.3	XP_004522856	186	general odorant-binding protein 57c
			Transcriptome	160-720	PQ528260	-	186	odorant binding protein 57c
CapOBP58c			Genome EGII-3.2.1	CAJHJT010000056.1:53299669-53302595 CCAP1982_LOCUS22789	CAJHJT010000000	CAD7014822	198	unnamed protein product
			Genome Ccap_2.1	NW_019378579.1:2010188-2010939	XM_004537597.1	XP_004537654	201	general odorant-binding protein 68
CcapOBP59a			Genome Ccap_2.1	NW_019378579.1:2035879-2037024	XM_020862063.1	XP_020717722	342	general odorant-binding protein 71
			GenBank	1-1132	GAMC01000374.1	JAC06182	347	hypothetical protein, partial
			Transcriptome	91-1119	PQ528261	-	342	odorant binding protein 59a
CcapOBP69a			GenBank	1-1246	GAMC01013363.1	JAB93192	147	Pheromone-binding protein-related protein 1
			GenBank	1-1167	GAMC01013360.1	JAB93195	147	Pheromone-binding protein-related protein 1
			Genome Ccap_2.1	NW_019376244.1:1948110-1949390	NM_001308406.1	NP_001295335	147	Odorant-binding protein 69a precursor
			GenBank	1-847	HG764550.1	CDJ79886	147	odorant binding protein OBP69a
CcapOBP73a			Transcriptome	<1-765	PQ528262	-	102	odorant binding protein 73a
			Genome Ccap_2.1	NW_019376262.1:142043-143630	XM_012300942.1	XP_012156332	254	uncharacterized protein LOC101457903
			Genome EGII-3.2.1	CAJHJT010000034.1:42225464-42227564 CCAP1982_LOCUS12922	CAJHJT010000034.1	CAD7004525	254	unnamed protein product
CcapOBP83a			Transcriptome	100-573	PQ528263	-	157	odorant binding protein 83a
			Genome Ccap_2.1	NW_019376277.1:471414-478157	XM_020858067.1	XP_020713726	157	pheromone-binding protein-related protein 6
			GenBank	1-1108	GAMC01003900.1	JAC02656	157	Pheromone-binding protein-related protein 3
			GenBank	1-1135	GAMC01003901.1	JAC02655	157	Pheromone-binding protein-related protein 3
			GenBank	1-1659	GAMC01003899.1	JAC02657	157	Pheromone-binding protein-related protein 3
			Genome EGII-3.2.1	CAJHJT010000001.1:61697645-61703495 CCAP1982_LOCUS3382	CAJHJT010000001.1	CAD6994647	120	unnamed protein product
CcapOBP83a-like			Genome Ccap_2.1	NW_019376277.1:455164-456070	NM_001308404.1	NP_001295333	148	general odorant-binding protein 83a precursor
			GenBank	1-698	HG764551.1	CDJ79887	148	odorant binding protein OBP83a-2
			GenBank	1-697	GAMC01003683.1	JAC02873	148	Pheromone-binding protein-related protein 3
			Transcriptome	73-519	PQ528264	-	148	odorant binding protein 83a-like
CcapOBP83cd			Transcriptome	67-792	PQ528265	-	241	odorant binding protein 83cd
			Genome EGII-3.2.1	CAJHJT010000001.1:61065528-61066136 CCAP1982_LOCUS3363	CAJHJT010000001.1	CAD6994628	168	unnamed protein product
			Genome Ccap_2.1		XM_020858009.1	XP_020713668	559	uncharacterized protein LOC101459207
			GenBank	1-721	GAMC01006726.1	JAB99829	211	hypothetical protein, partial
CcapOBP83ef			Transcriptome	112-945	PQ528266	-	277	odorant binding protein 83ef
			GenBank	1-828	GAMC01003603.1	JAC02953	211	hypothetical protein, partial
			Genome EGII-3.2.1	CAJHJT010000001.1:61055420-61060871 CCAP1982_LOCUS3362	CAJHJT010000001.1	CAD6994627	277	unnamed protein product
CcapOBP83g			Genome Ccap_2.1	NW_019376433.1:3329995-3331286	XM_004523451.3	XP_004523508	142	general odorant-binding protein 99a
			Transcriptome	64-492	PQ528267	-	142	odorant binding protein 83g
			GenBank	1-1237	GAMC01001525.1	JAC05031	142	General odorant-binding protein 99a
			Genome EGII-3.2.1	CAJHJT010000001.1:61049746-61050479 CCAP1982_LOCUS3361	CAJHJT010000001.1	CAD6994626	142	unnamed protein product
CcapOBP84a			Transcriptome	28-564	PQ528268	-	178	odorant binding protein 84a1
			Genome Ccap_2.1	NW_019376336.1:258398-259404	XM_012303253.1	XP_012158643	178	general odorant-binding protein 84a
			GenBank	1-938	GAMC01011517.1	JAB95038	178	Pheromone-binding protein-related protein 4
			Genome EGII-3.2.1	CAJHJT010000001.1:85920264-85920979	CAJHJT010000001.1	CAD6995689	167	unnamed protein product
CcapOBP84a-like			GenBank	<1-2273	GAMC01009160.1	JAB97395	181	Pheromone-binding protein-related protein 4, partial
			Genome Ccap_2.1	NW_019376336.1:101803-105531	XM_004529312.3	XP_004529369	177	general odorant-binding protein 84a
CCapOBP8a			GenBank	1-1581	GAMC01008245.1	JAB98310	162	General odorant-binding protein 99a
			Transcriptome	193-681	PQ528269	-	162	odorant binding protein 8a
			Genome Ccap_2.1	NW_019376371.1:627864-628817	XM_004521128.3	XP_004521185	162	general odorant-binding protein 99a
			Genome EGII-3.2.1	CAJHJT010000001.1:24461877-24462494 CCAP1982_LOCUS1611	CAJHJT010000001.1	CAD6992770	162	unnamed protein product
CcapOBP99b			GenBank	<1-585	GAMC01001219.1	JAC05337	160	General odorant-binding protein 99a, partial
			Transcriptome	64-513	PQ528270	-	149	odorant binding protein 99b
			Genome Ccap_2.1	NW_019376371.1:621855-622549	XM_004521126.3	XP_004521183	149	General odorant-binding protein 99a
			Genome EGII-3.2.1	CAJHJT010000001.1:24455817-24456393 CCAP1982_LOCUS1610	CAJHJT010000001.1	CAD6992769	149	unnamed protein product
CcapOBP99c			GenBank	<1->355	GAMC01002392.1	JAC04164	118	General odorant-binding protein 99a, partial
			Genome EGII-3.2.1	CAJHJT010000001.1:24608588-24609448 CCAP1982_LOCUS1614	CAJHJT010000001.1	CAD6992773	149	unnamed protein product
			Transcriptome	82-582	PQ528271	-	101	odorant binding protein 99c
			Genome Ccap_2.1	NW_019376371.1:770494-771170	XM_004521129	XP_004521186	149	general odorant-binding protein 99a
			GenBank	1-1049	GAMC01002391.1	JAC04165	149	General odorant-binding protein 99a
CcapOBP99c-like1	CcapOBP99c-like1a		Genome EGII-3.2.1	CAJHJT010000001.1:35984959-35986146 CCAP1982_LOCUS2140	CAJHJT010000001.1	CAD6993324	142	unnamed protein product
			Genome Ccap_2.1	NW_019376300.1:2222770-2224018	XM_004536845.2	XP_004536902	142	general odorant-binding protein 99a-like
			GenBank	<1-543	GAMC01008079.1	JAB98476	148	General odorant-binding protein 99a, partial
			GenBank	1-554	GAMC01008081.1	JAB98474	148	General odorant-binding protein 99a, partial
	CcapOBP99c-like1b		Genome Ccap_2.1	NW_019376300.1:2228081-2229344	XM_023302638.1	XP_023158406	142	general odorant-binding protein 99a-like
CcapOBP99c-like2			Genome Ccap_2.1	NW_019376300.1:2232727-2234137	XM_020861825.1	XP_020717484	144	general odorant-binding protein 99a-like
			Transcriptome	22-456	PQ528273	-	144	odorant binding protein like isoform 2
CcapOBP99c-like3			GenBank	492-1504	Y19145.1	CAB64645	144	male specific serum polypeptide alpha 2
			Genome Ccap_2.1	NW_019376300.1:2239447-2240500	NM_001279387.1	NP_001266316	144	general odorant-binding protein 99a-like precursor
			GenBank	1-591	Y08954.1	CAA70152	144	male-specific protein
			Genome EGII-3.2.1	CAJHJT010000001.1:35999892-36000812 CCAP1982_LOCUS2142	CAJHJT010000001.1	CAD6993326	144	unnamed protein product
CcapOBP99c-like4	CcapOBP99c-like4a		Genome Ccap_2.1	NW_019376300.1:2245514-2246537	XM_004536848.3	XP_004536905	143	uncharacterized protein LOC101456421
			Genome EGII-3.2.1	CAJHJT010000001.1:36022958-36023824 CCAP1982_LOCUS2146	CAJHJT010000001.1	CAD6993329	143	unnamed protein product
			Genome EGII-3.2.1	CAJHJT010000001.1:36034190-36035192 CCAP1982_LOCUS2145	CAJHJT010000001.1	CAD6993330	148	General odorant-binding protein 99a, partial
	CcapOBP99c-like4b		GenBank	<525-1441	Y19146.1	CAB64646	144	male specific serum polypeptide beta 1, partial
			GenBank	525-1477	Y19147.1	CAB64647	143	male specific serum polypeptide beta 2
			GenBank	<373-846	Y19149.1	CAB64649	130	male specific serum polypeptide beta 3, partial
			Genome Ccap_2.1	NW_019376300.1:2259237-2260225	NM_001308409.1	NP_001295338	143	uncharacterized LOC101456240 precursor
			GenBank	1-549	Y19148.1	CAB64648	143	male specific serum polypeptide beta 3, partial
CcapOBP99c-like5	CcapOBP99c-like5a		Genome Ccap_2.1	NW_019376300.1:2252043-2260297	XM_023302636.1	XP_023158404	144	uncharacterized LOC101456240 isoform X1
			GenBank	429-1430	Y19144.1	CAB64651	144	male specific serum polypeptide alpha 1
			Transcriptome	<1 ->339	PQ528272	-	144	odorant binding protein like isoform 5
	CcapOBP99c-like5a,b		Genome EGII-3.2.1	CAJHJT010000001.1:36007239-36007973 CCAP1982_LOCUS2143	CAJHJT010000001.1	CAD6993327	103	unnamed protein product
			Genome EGII-3.2.1	CAJHJT010000001.1:36015254-36016114 CCAP1982_LOCUS2144	CAJHJT010000001.1	CAD6993328	144	unnamed protein product
CcapOBPlush			Genome Ccap_2.1	NW_019378585.1: 8627112-8629758	XM_004522224.3	XP_004522281	152	general odorant-binding protein lush
CcapOBP99d			Transcriptome	43-495	PQ528274	-	150	odorant binding protein 99d
			Genome Ccap_2.1	NW_019376371.1:628678-632833	XM_004521127.2	XP_004521184	150	uncharacterized protein LOC101460597
			GenBank	1-1581	GAMC01008246.1	JAB98309	150	hypothetical protein
			Genome EGII-3.2.1	CAJHJT010000001.1:24462556-24466680 CCAP1982_LOCUS1612	CAJHJT010000001.1	CAD6992771	150	unnamed protein product
